# Supplementary material for: Efficient Electrocatalyst Nanoparticles from Upcycled Class II Capacitors
Source: Nanomaterials (Basel). 2022 Aug 5;12(15):2697. doi: 10.3390/nano12152697 (PMC9370706; doi:10.3390/nano12152697)
Supplement: Supplementary file 1 [file nanomaterials-12-02697-s001.zip]

Archive with 1 entries (1 files):
- nanomaterials-1759034-supplementary.pdf
